# Supplementary material for: Integrative miRNA-Gene Expression Analysis Enables Refinement of Associated Biology and Prediction of Response to Cetuximab in Head and Neck Squamous Cell Cancer
Source: Genes (Basel). 2017 Jan 14;8(1):35. doi: 10.3390/genes8010035 (PMC5295029; doi:10.3390/genes8010035)
Supplement: Supplementary file 1 [file genes-08-00035-s001.zip]

Archive with 5 entries (4 files):
- supplementary/
- supplementary/genes-158636-suppl.-final.docx
- supplementary/Table S1.xlsx
- supplementary/Table S2.xlsx
- supplementary/Table S3.txt
