# Supplementary material for: Integrative miRNA-Gene Expression Analysis Enables Refinement of Associated Biology and Prediction of Response to Cetuximab in Head and Neck Squamous Cell Cancer
Source: Genes (Basel). 2017 Jan 14;8(1):35. doi: 10.3390/genes8010035 (PMC5295029; doi:10.3390/genes8010035)
Supplement: Supplementary file 1 [file genes-08-00035-s001.zip › supplementary/Table S1.xlsx]

## Sheet: Sheet1
Table S1. miRNA identified by supervised analysis using sPLS-DA and by supervised class comparison analysis: miRNAs entering in the first and second components of sPLS-DA were indicated by their loading weight, which estimates the importance of each miRNA in the component. The largest in absolute value is the miRNA weight, the widest is its contribution to the components. The miRNA differentially…
list of 36 miRNAs identified by sPLS-DA				list of 39 miRNAs class comparison analysis
miRNA	first comp.	second comp.		miRNA	p-value	fold change (short vs long)	in common with sPLS-DA?
hsa-let-7a	-0.111404	0		hsa-let-7a	0.0003551	2.42	yes
hsa-let-7c	-0.0473677	0		hsa-let-7c	0.0007556	2.53	yes
hsa-let-7d	-0.117035	0		hsa-let-7d	0.0003313	2.51	yes
hsa-let-7f	-0.085446	0		hsa-let-7f	0.0004858	2.25	yes
hsa-let-7i	-0.247645	0		hsa-let-7i	5.71e-05	2.87	yes
hsa-miR-10b	-0.0916339	0		hsa-miR-10b	0.0004512	2.14	yes
hsa-miR-126	-0.216678	0		hsa-miR-126	8.9e-05	3.07	yes
hsa-miR-130b	-0.0179495	0		hsa-miR-130b	0.0010481	2.14	yes
hsa-miR-140-3p	-0.10074	0
hsa-miR-140-5p	-0.103886	0
hsa-miR-152	-0.0733339	0
hsa-miR-15a	-0.0406825	0		hsa-miR-15a	0.0008148	2.63	yes
hsa-miR-15b	-0.0206205	0		hsa-miR-15b	0.001018	2.6	yes
hsa-miR-16	-0.166368	0		hsa-miR-16	0.0001766	2.18	yes
hsa-miR-199a-3p	-0.623351	0		hsa-miR-199a-3p	< 1e-07	6.94	yes
hsa-miR-199a-5p	-0.352768	0		hsa-miR-199a-5p	1.09e-05	3.43	yes
hsa-miR-199b-5p	-0.444408	0		hsa-miR-199b-5p	2.1e-06	2.98	yes
hsa-miR-21	-0.170378	0		hsa-miR-21	0.0001675	2.31	yes
hsa-miR-214	-0.175496	0		hsa-miR-214	0.0001565	2.1	yes
hsa-miR-2392	0.0521775	0
hsa-miR-28-5p	-0.0585893	0
hsa-miR-29a	-0.04201	0		hsa-miR-29a	0.0008027	2.17	yes
hsa-miR-34a	-0.0958188	0		hsa-miR-34a	0.0004291	3	yes
hsa-miR-3667-5p	0	0.576262
hsa-miR-371-5p	0.0619237	0		hsa-miR-371b-5p	0.0022496	0.33	yes
hsa-miR-423-3p	0	0.193377
hsa-miR-4259	0	0.134666
hsa-miR-4461	0	0.0174859
hsa-miR-4655-5p	0	0.12994
hsa-miR-4733-5p	0	0.0214161
hsa-miR-4769-5p	0	0.0325102
hsa-miR-492	0	0.479709
hsa-miR-501-3p	0	0.160534
hsa-miR-520c-3p	0	-0.565655
hsa-miR-711	0	0.127534
hsa-miR-760	0	0.03955
				hsa-let-7b	0.0017243	2.16	no
				hsa-let-7g	0.0027392	2.18	no
				hsa-miR-100	0.031283	2.03	no
				hsa-miR-125b	0.0097126	2.22	no
				hsa-miR-133b	0.0307085	2.5	no
				hsa-miR-148a	0.0012996	2.4	no
				hsa-miR-195	0.0020574	2.95	no
				hsa-miR-200b	0.0231946	2.27	no
				hsa-miR-20a	0.0212662	2.1	no
				hsa-miR-21*	0.0028388	2.26	no
				hsa-miR-210	0.0322939	2.28	no
				hsa-miR-23b	0.0058429	2.43	no
				hsa-miR-25	0.0022722	2.19	no
				hsa-miR-26b	0.0070878	2.07	no
				hsa-miR-27b	0.0012725	2.85	no
				hsa-miR-29c	0.001407	2.75	no
				hsa-miR-4433	0.0035128	0.5	no
				hsa-miR-4634	0.0017829	0.44	no
				hsa-miR-574-3p	0.0130014	0.39	no
				hsa-miR-99a	0.0044371	3.33	no
