# Supplementary material for: Integrative miRNA-Gene Expression Analysis Enables Refinement of Associated Biology and Prediction of Response to Cetuximab in Head and Neck Squamous Cell Cancer
Source: Genes (Basel). 2017 Jan 14;8(1):35. doi: 10.3390/genes8010035 (PMC5295029; doi:10.3390/genes8010035)
Supplement: Supplementary file 1 [file genes-08-00035-s001.zip › supplementary/Table S2.xlsx]

## Sheet: supl Table 2
Table S2. List of 27 miRNA and 250 genes identified by rCCA.
miRNA	variate 1	variate 2
hsa-let-7a	-0.944948	0.162872
hsa-let-7d	-0.902008	0.220069
hsa-miR-21	-0.898888	0.0459035
hsa-miR-199b-5p	-0.896225	-0.331029
hsa-miR-199a-3p	-0.891204	-0.403907
hsa-miR-34a	-0.886137	0.119047
hsa-let-7f	-0.881099	0.217547
hsa-let-7i	-0.872479	-0.0762906
hsa-miR-16	-0.868533	0.35473
hsa-miR-140-5p	-0.864628	-0.117669
hsa-miR-15b	-0.859432	0.276421
hsa-let-7c	-0.845321	0.0321443
hsa-miR-28-5p	-0.839867	0.0118106
hsa-miR-152	-0.819684	-0.00415316
hsa-miR-15a	-0.819167	0.359022
hsa-miR-199a-5p	-0.803367	-0.474328
hsa-miR-29a	-0.801512	0.153317
hsa-miR-126	-0.801404	0.0162438
hsa-miR-214	-0.790219	-0.454662
hsa-miR-130b	-0.774103	0.036615
hsa-miR-140-3p	-0.752193	-0.142999
hsa-miR-10b	-0.730667	0.151169
hsa-miR-760	0.238575	-0.319757
hsa-miR-4259	0.369986	-0.244056
hsa-miR-4733-5p	0.491389	-0.27884
hsa-miR-371-5p	0.814929	-0.266951
hsa-miR-2392	0.824295	-0.201499
Genes	variate 1	variate 2
PEG10	-0.564011	-0.0651823
NGB	-0.549528	-0.23126
SNX26	-0.547416	-0.0995977
CACNB2	-0.508154	-0.0928792
LOXL4	-0.503754	-2.87318e-05
RAB15	-0.490926	-0.0813665
CACNA2D1	-0.483682	-0.103534
MPPED2	-0.483643	-0.0491391
LRRN1	-0.461729	-0.0996372
NR2F1	-0.457017	-0.229554
CHDH	-0.454811	-0.151079
CBS	-0.442717	-0.0306764
IHPK3	-0.439804	-0.234659
ATP8A1	-0.438864	-0.203235
ZMAT1	-0.433179	-0.0634789
DSCR6	-0.426274	0.0239895
CLDN3	-0.426165	-0.106862
RNF150	-0.425876	-0.00339942
RBP7	-0.419249	-0.0797931
BHLHB3	-0.413863	0.014477
EIF2C4	-0.413837	-0.168571
ZNF439	-0.407881	0.00670585
PELI2	-0.405986	0.0230291
NCRNA00092	-0.403371	-0.0999474
EMID1	-0.399567	-0.0795677
ZNF667	-0.398424	-0.157186
ZNF428	-0.395835	-0.0612825
GPX7	-0.394765	-0.0797842
FAM50A	-0.389386	-0.0638811
HCG4P6	-0.383687	0.0643605
NBEA	-0.379966	-0.0188273
JAM2	-0.372123	0.0592226
LOC100233209	-0.369542	-0.154889
CHRNA7	-0.36918	-0.199535
CAND2	-0.365523	0.00106283
PTP4A2	-0.365009	-0.124277
PLCL1	-0.363997	0.0628679
THBS4	-0.363214	-0.0358633
ZNF418	-0.362927	-0.0956176
F7	-0.361474	-0.110751
TTC25	-0.358774	0.0248205
FAM171B	-0.357626	-0.0425013
CSDC2	-0.352285	-0.141456
TMEM22	-0.351419	0.0181736
ATP1A2	-0.349576	-0.107325
ADNP2	-0.343446	-0.241015
FADS2	-0.341682	-0.0337794
C2orf40	-0.33578	0.0427628
ACACB	-0.335064	-0.000768333
ADAM28	-0.334279	-0.0795456
ADAM22	-0.331348	-0.0726522
ISLR	-0.331253	-0.0578662
CADM1	-0.330522	-0.126256
DTNA	-0.329527	-0.0726078
MUM1L1	-0.328095	-0.23111
CMAH	-0.327612	-0.200384
AMPH	-0.32342	0.103073
YAF2	-0.323248	0.100093
ENPP5	-0.321854	0.134375
ANKRD6	-0.321658	0.0726186
GSTO2	-0.320175	-0.211392
SALL2	-0.31725	0.0673392
RNU4ATAC	-0.315952	-0.221265
MFAP4	-0.314536	-0.136902
LXN	-0.313659	-0.0390365
GYPC	-0.313018	-0.033517
TOR3A	-0.312751	-0.224547
SLC6A16	-0.312663	0.115796
HES4	-0.309448	0.176376
PGM5	-0.309392	-0.179702
MMP11	-0.307391	-0.054676
GEFT	-0.306177	-0.154803
MGP	-0.305884	0.101286
INPP5B	-0.304646	-0.329348
L3MBTL	-0.303774	0.209632
MOXD1	-0.293802	-0.30577
C21orf71	-0.239494	0.323223
MRPL39	-0.20159	0.304981
MYO1C	-0.141463	-0.341484
TLCD1	-0.125418	0.338598
HMGB3	-0.0585292	-0.300582
GPR20	-0.0252501	0.381669
IL17RA	0.0286511	-0.34988
GAB3	0.0888639	-0.343128
CNGA1	0.0937405	0.337867
CALML6	0.0951932	0.337734
C17orf55	0.116609	0.310613
ANKRD13B	0.14688	0.384414
HELQ	0.156598	0.405029
PTCRA	0.160802	-0.328908
PEX16	0.181779	0.327935
ZNF721	0.183247	0.383065
ARG1	0.207251	0.349816
MICALL1	0.237626	0.316835
ARHGAP27	0.287963	0.41084
RNASE7	0.300523	0.0833988
FLG	0.303503	0.120149
SCEL	0.307099	0.0254078
CD24	0.307513	-0.100312
ZAK	0.308113	0.0998139
PLA2G2F	0.30849	0.0270496
TMEM184A	0.310485	0.0963435
ERC1	0.311793	0.115459
ABLIM1	0.314382	0.114585
NIPAL1	0.314895	0.139243
FAM83A	0.31589	0.041054
LYPD3	0.31808	0.116313
PYGL	0.319821	0.0933777
DMKN	0.322388	0.0340882
ADAMTSL5	0.322817	0.00977411
CPNE7	0.326012	0.0344334
NT5E	0.329737	0.0966485
LTB4R	0.332022	0.0955351
SULT2B1	0.332359	0.060113
ENTPD3	0.332833	0.141864
SLC16A1	0.33507	0.08205
C1orf68	0.338252	0.144163
TTTY6	0.339231	-0.130819
KLK9	0.339554	0.0597309
C9orf169	0.340888	0.0335246
FLRT2	0.341573	0.0134978
PHLDB2	0.34691	0.184846
ITGA6	0.348293	0.209779
SLC37A2	0.348346	0.112371
IFNE	0.349479	0.046821
SDR9C7	0.349779	-0.00332258
SFN	0.350302	0.082733
TM4SF19	0.35143	0.082293
KRTDAP	0.353544	0.0467126
ANXA1	0.354529	0.324258
GLTP	0.355083	0.102487
CEP97	0.355965	0.173699
CTSL2	0.357101	0.19644
S100A16	0.358111	-0.0470827
C9orf69	0.360834	0.0700445
SPINK7	0.362982	-0.117699
MTSS1	0.364197	-0.0487851
SPRY4	0.369131	0.188361
SLC10A6	0.371761	0.175139
SPRR2B	0.372509	-0.0782278
AIG1	0.373381	-0.138689
DSP	0.376505	0.0201345
PLS3	0.379804	0.0337864
C1orf74	0.380877	0.0347595
HOPX	0.381358	0.0566915
KRT17	0.382592	-0.0829007
MAPK6	0.383281	0.0542986
IGFL1	0.383506	0.104355
FAM40B	0.384402	-0.023945
VSIG8	0.384566	-0.0921278
SERPINB1	0.385405	0.0495451
KLK7	0.385418	-0.0262685
S100A10	0.386065	0.19646
ARRDC1	0.38696	0.0752211
EFNB2	0.388604	0.121057
TNKS1BP1	0.389765	0.101996
IL1F5	0.390275	0.0520254
IL20RB	0.390875	0.0698558
C10orf99	0.391937	0.056893
TMEM79	0.39481	0.0408119
TPBG	0.395613	0.233156
ZNF185	0.396175	-0.0566034
CSTA	0.397639	0.00941185
S100A12	0.398923	-0.0352085
KLK8	0.400006	-0.0784052
TBC1D2	0.400578	0.35402
GALNT6	0.401382	-0.0234596
IL36G	0.401901	-0.0416942
PLA2G4D	0.402235	0.124353
HUS1	0.403806	0.174353
CRCT1	0.406331	0.00550282
CPEB2	0.406374	0.0741269
TGM1	0.409551	0.0621421
PPARD	0.409655	-0.0952338
PRRG1	0.409925	0.238668
ODZ2	0.410642	0.0505939
SPRR1B	0.411247	0.0824973
UACA	0.419812	0.123737
A2ML1	0.421063	0.096976
FAM83B	0.421892	-0.0757647
PI3	0.422522	0.0941579
SLURP1	0.423306	0.0101307
TNNT2	0.424337	0.0626764
SERPINB2	0.424937	0.162352
TNS4	0.426864	0.177791
SLC28A3	0.427644	-0.0587562
KLK10	0.428309	0.115018
SPRR2E	0.428806	0.0704242
S100A7	0.429631	-0.0268586
TNFAIP1	0.431121	0.236029
NP	0.431838	0.157568
WFDC12	0.432933	0.0210368
FABP5	0.43365	0.0133833
RAB38	0.435083	0.047374
EPS8L1	0.436812	0.00292843
PRICKLE3	0.439436	0.132289
CCT6P1	0.442425	-0.00334412
GJB5	0.447897	0.0184447
GJB2	0.448345	0.129999
SPRR2A	0.448371	-0.00909993
DSG1	0.451455	-0.0809169
LYPD5	0.451953	0.251358
PPP4R4	0.45284	-0.0155989
SLPI	0.455958	0.11972
LCE3D	0.456221	0.0297393
MIRLET7E	0.456923	0.111949
SPACA1	0.457977	-0.00480542
XDH	0.458164	0.087119
KLK12	0.459303	0.0434234
CDK5R1	0.459728	0.00870536
RAB3D	0.460798	0.183222
SBSN	0.46162	0.00291532
EPGN	0.462644	-0.152802
DUSP7	0.463236	0.0383735
CNFN	0.464941	-0.0208747
TGFA	0.466664	0.0525761
EREG	0.466776	-0.0763846
DEFB103A	0.469911	0.0271022
LOC728454	0.475587	-0.044704
LCE3A	0.479065	-0.0609971
MINK1	0.47971	0.0503748
MAFB	0.487917	0.19691
SPRR2G	0.488136	-0.0128221
ARRDC4	0.488182	0.0825103
BNC1	0.488407	0.0346894
SPRR2D	0.491772	0.0328505
GJB6	0.494402	0.179689
ABCA12	0.494631	0.150981
RPS15	0.494954	-0.0752889
GM2A	0.496931	0.0517431
LCE3E	0.498975	0.131179
KRT16	0.499027	0.0878614
SATL1	0.501644	-0.0178079
TSPAN10	0.507139	-0.00581558
ATP10D	0.507498	-0.02239
FSTL3	0.508618	-0.0365831
IVL	0.508874	0.0511093
RPL29	0.512442	-0.0514172
NELL2	0.514692	-0.12829
PSMG1	0.531526	0.0234216
PLA2G4E	0.53284	-0.00084435
DEFB4	0.535436	-0.000730663
PPP2R2C	0.536296	0.0199658
L1CAM	0.537689	-0.00396325
APOL1	0.544641	-0.101214
EDG7	0.544732	-0.128538
SERPINB8	0.571844	0.032599
HSPH1	0.580323	0.151959
LYNX1	0.582443	-0.056276
LRG1	0.617554	0.0588007
