# Supplementary material for: Integrative miRNA-Gene Expression Analysis Enables Refinement of Associated Biology and Prediction of Response to Cetuximab in Head and Neck Squamous Cell Cancer
Source: Genes (Basel). 2017 Jan 14;8(1):35. doi: 10.3390/genes8010035 (PMC5295029; doi:10.3390/genes8010035)
Supplement: Supplementary file 1 [file genes-08-00035-s001.zip › supplementary/Table S3.txt]

Table S3. List of the 245 interactions disclosed by MAGIA2 tool.
EntrezID	GeneSymbol	miRNA	validated interactions by miRTarBase (method; PMID)
4753	NELL2	hsa-mir-34a-5p	x
23566	LPAR3	hsa-mir-15a-5p	x
3897	L1CAM	hsa-mir-140-3p	x
66004	LYNX1	hsa-mir-15b-5p	x
6700	SPRR2A	hsa-mir-130b-3p	x
7039	TGFA	hsa-mir-199b-5p	x
57451	TENM2	hsa-mir-10b-5p	x
4753	NELL2	hsa-mir-130b-3p	x
66004	LYNX1	hsa-mir-126-3p	x
91947	ARRDC4	hsa-mir-29a-3p	x
23566	LPAR3	hsa-mir-34a-5p	x
57205	ATP10D	hsa-mir-15b-5p	x
57205	ATP10D	hsa-mir-15a-5p	x
6703	SPRR2D	hsa-let-7i-5p	x
7039	TGFA	hsa-mir-28-5p	x
57718	PPP4R4	hsa-mir-140-3p	x
23566	LPAR3	hsa-mir-15b-5p	x
5522	PPP2R2C	hsa-mir-29a-3p	x
10272	FSTL3	hsa-mir-15a-5p	x
116844	LRG1	hsa-mir-199a-5p	x
6706	SPRR2G	hsa-mir-34a-5p	x
5522	PPP2R2C	hsa-mir-34a-5p	x
10804	GJB6	hsa-mir-130b-3p	x
11226	GALNT6	hsa-mir-10b-5p	x
91947	ARRDC4	hsa-let-7i-5p	x
66004	LYNX1	hsa-mir-15a-5p	x
8851	CDK5R1	hsa-mir-15a-5p	x
5522	PPP2R2C	hsa-mir-199a-5p	x
57152	SLURP1	hsa-mir-15b-5p	x
1515	CTSV	hsa-mir-199a-3p	x
57451	TENM2	hsa-mir-199b-5p	x
66004	LYNX1	hsa-mir-130b-3p	x
6703	SPRR2D	hsa-mir-34a-5p	x
57205	ATP10D	hsa-let-7d-5p	x
2069	EREG	hsa-mir-29a-3p	x
5638	PRRG1	hsa-mir-214-3p	x
123745	PLA2G4E	hsa-let-7i-5p	x
66004	LYNX1	hsa-mir-140-3p	x
56300	IL36G	hsa-mir-29a-3p	x
79598	CEP97	hsa-mir-199b-5p	x
283748	PLA2G4D	hsa-mir-199a-5p	x
5266	PI3	hsa-mir-28-5p	x
5358	PLS3	hsa-mir-199a-3p	x
7498	XDH	hsa-mir-28-5p	x
5522	PPP2R2C	hsa-mir-214-3p	x
81848	SPRY4	hsa-mir-10b-5p	x
91947	ARRDC4	hsa-let-7d-5p	x
3897	L1CAM	hsa-mir-34a-5p	Luciferase reporter assay//qRT-PCR//Western blot; 24497324
123745	PLA2G4E	hsa-let-7d-5p	x
54544	CRCT1	hsa-let-7i-5p	x
53833	IL20RB	hsa-mir-199a-3p	x
7498	XDH	hsa-mir-29a-3p	x
1828	DSG1	hsa-mir-130b-3p	x
8851	CDK5R1	hsa-mir-199a-3p	x
144568	A2ML1	hsa-mir-199b-5p	x
23768	FLRT2	hsa-mir-10b-5p	x
54544	CRCT1	hsa-mir-130b-3p	x
57718	PPP4R4	hsa-mir-140-5p	x
10272	FSTL3	hsa-mir-34a-5p	x
3655	ITGA6	hsa-mir-199a-3p	x
4753	NELL2	hsa-mir-199a-3p	x
6590	SLPI	hsa-mir-140-5p	x
57464	STRIP2	hsa-mir-15a-5p	x
6590	SLPI	hsa-mir-130b-3p	x
57464	STRIP2	hsa-mir-199b-5p	x
1828	DSG1	hsa-mir-28-5p	x
7739	ZNF185	hsa-mir-29a-3p	x
9788	MTSS1	hsa-mir-29a-3p	x
6706	SPRR2G	hsa-let-7d-5p	x
5055	SERPINB2	hsa-mir-15b-5p	x
2171	FABP5	hsa-mir-15a-5p	x
10272	FSTL3	hsa-mir-214-3p	x
7498	XDH	hsa-mir-15b-5p	x
6703	SPRR2D	hsa-mir-214-3p	x
5655	KLK10	hsa-mir-130b-3p	x
3897	L1CAM	hsa-mir-214-3p	x
2171	FABP5	hsa-mir-15b-5p	x
5650	KLK7	hsa-mir-130b-3p	x
5358	PLS3	hsa-mir-15a-5p	x
11226	GALNT6	hsa-mir-199a-3p	x
84951	TNS4	hsa-mir-28-5p	x
7039	TGFA	hsa-mir-199a-5p	x
54544	CRCT1	hsa-mir-199b-5p	x
374918	IGFL1	hsa-mir-214-3p	x
8851	CDK5R1	hsa-mir-10b-5p	x
100133941	CD24	hsa-mir-10b-5p	x
56300	IL36G	hsa-let-7d-5p	x
84672	TTTY6	hsa-mir-29a-3p	x
7051	TGM1	hsa-mir-130b-3p	x
79598	CEP97	hsa-mir-214-3p	x
23566	LPAR3	hsa-mir-214-3p	x
57451	TENM2	hsa-mir-29a-3p	x
57451	TENM2	hsa-mir-199a-3p	x
10272	FSTL3	hsa-mir-15b-5p	x
5655	KLK10	hsa-let-7i-5p	x
66004	LYNX1	hsa-mir-199a-5p	x
79598	CEP97	hsa-mir-199a-3p	x
5467	PPARD	hsa-mir-34a-5p	x
55075	UACA	hsa-mir-29a-3p	x
5467	PPARD	hsa-mir-29a-3p	x
8851	CDK5R1	hsa-mir-199a-5p	x
84283	TMEM79	hsa-mir-34a-5p	x
10272	FSTL3	hsa-mir-28-5p	x
66004	LYNX1	hsa-mir-214-3p	x
144568	A2ML1	hsa-mir-199a-5p	x
8851	CDK5R1	hsa-mir-15b-5p	x
132864	CPEB2	hsa-mir-140-3p	x
132864	CPEB2	hsa-mir-34a-5p	x
55075	UACA	hsa-mir-34a-5p	x
646	BNC1	hsa-mir-199a-5p	x
26525	IL36RN	hsa-mir-29a-3p	x
132864	CPEB2	hsa-mir-15a-5p	x
1475	CSTA	hsa-let-7d-5p	x
5358	PLS3	hsa-mir-15b-5p	x
5467	PPARD	hsa-mir-140-3p	x
5358	PLS3	hsa-mir-140-3p	x
84951	TNS4	hsa-mir-10b-5p	x
93099	DMKN	hsa-mir-29a-3p	x
1948	EFNB2	hsa-mir-199a-5p	x
54544	CRCT1	hsa-mir-199a-3p	x
81848	SPRY4	hsa-mir-140-5p	x
2069	EREG	hsa-mir-140-3p	x
5655	KLK10	hsa-mir-15b-5p	x
152519	NIPAL1	hsa-let-7i-5p	x
5638	PRRG1	hsa-mir-140-5p	x
55075	UACA	hsa-mir-28-5p	x
5522	PPP2R2C	hsa-mir-28-5p	x
3655	ITGA6	hsa-mir-29a-3p	Luciferase reporter assay//qRT-PCR//Western blot; 24091622
81848	SPRY4	hsa-mir-140-3p	x
66004	LYNX1	hsa-mir-10b-5p	x
132864	CPEB2	hsa-mir-214-3p	x
57464	STRIP2	hsa-mir-199a-3p	x
132864	CPEB2	hsa-let-7i-5p	x
5655	KLK10	hsa-mir-214-3p	x
84951	TNS4	hsa-mir-140-3p	x
9788	MTSS1	hsa-mir-15a-5p	x
1828	DSG1	hsa-mir-10b-5p	x
1948	EFNB2	hsa-mir-15a-5p	x
91947	ARRDC4	hsa-mir-15b-5p	x
284366	KLK9	hsa-mir-214-3p	x
57152	SLURP1	hsa-mir-214-3p	x
23566	LPAR3	hsa-mir-28-5p	x
57451	TENM2	hsa-mir-199a-5p	x
57205	ATP10D	hsa-mir-29a-3p	x
8851	CDK5R1	hsa-mir-130b-3p	x
81833	SPACA1	hsa-mir-199a-5p	x
5522	PPP2R2C	hsa-mir-130b-3p	x
2069	EREG	hsa-mir-28-5p	x
81848	SPRY4	hsa-mir-29a-3p	x
202915	TMEM184A	hsa-mir-28-5p	x
100133941	CD24	hsa-mir-34a-5p	Immunoblot//Immunoprecipitaion//Luciferase reporter assay//qRT-PCR; 23533633
1515	CTSV	hsa-mir-140-5p	x
7039	TGFA	hsa-mir-140-3p	x
5266	PI3	hsa-mir-214-3p	x
121214	SDR9C7	hsa-mir-34a-5p	x
84648	LCE3D	hsa-mir-28-5p	x
84525	HOPX	hsa-mir-130b-3p	x
6701	SPRR2B	hsa-let-7i-5p	x
1948	EFNB2	hsa-mir-214-3p	x
8851	CDK5R1	hsa-mir-214-3p	x
57152	SLURP1	hsa-mir-15a-5p	x
3655	ITGA6	hsa-mir-126-3p	x
81848	SPRY4	hsa-mir-214-3p	x
26525	IL36RN	hsa-mir-15a-5p	x
284348	LYPD5	hsa-mir-130b-3p	x
54544	CRCT1	hsa-let-7d-5p	x
3983	ABLIM1	hsa-mir-199a-3p	x
116211	TM4SF19	hsa-mir-126-3p	x
100129271	C1orf68	hsa-mir-130b-3p	x
91947	ARRDC4	hsa-mir-214-3p	x
5655	KLK10	hsa-let-7d-5p	x
7051	TGM1	hsa-mir-199a-5p	x
283748	PLA2G4D	hsa-mir-34a-5p	x
90102	PHLDB2	hsa-mir-29a-3p	x
7139	TNNT2	hsa-mir-28-5p	x
84283	TMEM79	hsa-mir-15b-5p	x
339366	ADAMTSL5	hsa-mir-199a-3p	x
56300	IL36G	hsa-let-7i-5p	x
64600	PLA2G2F	hsa-let-7i-5p	x
26525	IL36RN	hsa-mir-214-3p	x
3983	ABLIM1	hsa-mir-140-5p	x
23768	FLRT2	hsa-mir-199a-3p	x
170960	ZNF721	hsa-mir-199a-3p	x
53833	IL20RB	hsa-mir-199b-5p	x
1241	LTB4R	hsa-let-7i-5p	x
3655	ITGA6	hsa-mir-140-3p	x
8796	SCEL	hsa-let-7i-5p	x
84283	TMEM79	hsa-mir-214-3p	x
84283	TMEM79	hsa-mir-140-5p	x
646	BNC1	hsa-mir-130b-3p	x
5655	KLK10	hsa-mir-15a-5p	x
84283	TMEM79	hsa-mir-130b-3p	x
121214	SDR9C7	hsa-mir-28-5p	x
84283	TMEM79	hsa-mir-28-5p	x
202915	TMEM184A	hsa-mir-15b-5p	x
6701	SPRR2B	hsa-mir-34a-5p	x
7039	TGFA	hsa-mir-34a-5p	x
1241	LTB4R	hsa-mir-214-3p	x
26525	IL36RN	hsa-mir-15b-5p	x
84283	TMEM79	hsa-mir-140-3p	x
57451	TENM2	hsa-mir-15a-5p	x
121214	SDR9C7	hsa-mir-214-3p	x
84985	FAM83A	hsa-mir-214-3p	x
84283	TMEM79	hsa-mir-15a-5p	x
90102	PHLDB2	hsa-mir-130b-3p	x
7498	XDH	hsa-mir-140-3p	x
284348	LYPD5	hsa-mir-15a-5p	x
152519	NIPAL1	hsa-mir-199b-5p	x
57464	STRIP2	hsa-mir-140-5p	x
7039	TGFA	hsa-mir-130b-3p	x
11226	GALNT6	hsa-mir-28-5p	x
90102	PHLDB2	hsa-mir-214-3p	x
5650	KLK7	hsa-mir-199b-5p	x
53833	IL20RB	hsa-mir-28-5p	x
219855	SLC37A2	hsa-mir-214-3p	x
219855	SLC37A2	hsa-let-7d-5p	x
8851	CDK5R1	hsa-mir-28-5p	x
55075	UACA	hsa-mir-130b-3p	x
27076	LYPD3	hsa-mir-28-5p	x
10272	FSTL3	hsa-mir-140-3p	x
5655	KLK10	hsa-mir-140-5p	x
375791	C9orf169	hsa-mir-28-5p	x
219855	SLC37A2	hsa-mir-28-5p	x
5638	PRRG1	hsa-mir-15a-5p	x
2709	GJB5	hsa-mir-199a-5p	x
284348	LYPD5	hsa-mir-15b-5p	x
2706	GJB2	hsa-mir-140-3p	x
3983	ABLIM1	hsa-mir-130b-3p	x
64600	PLA2G2F	hsa-mir-34a-5p	x
54544	CRCT1	hsa-mir-199a-5p	x
3655	ITGA6	hsa-mir-214-3p	x
3983	ABLIM1	hsa-mir-214-3p	x
128488	WFDC12	hsa-mir-29a-3p	x
10272	FSTL3	hsa-mir-130b-3p	x
5638	PRRG1	hsa-mir-130b-3p	x
9788	MTSS1	hsa-mir-140-3p	x
132864	CPEB2	hsa-mir-130b-3p	x
84525	HOPX	hsa-mir-140-5p	x
5655	KLK10	hsa-mir-10b-5p	x
84672	TTTY6	hsa-mir-199b-5p	x
7498	XDH	hsa-mir-15a-5p	x
57451	TENM2	hsa-mir-15b-5p	x
64600	PLA2G2F	hsa-mir-15b-5p	x
57464	STRIP2	hsa-mir-10b-5p	x
646	BNC1	hsa-mir-140-3p	x
